# Supplementary material for: Preventing Childhood Obesity in Primary Schools: A Realist Review from UK Perspective
Source: Int J Environ Res Public Health. 2021 Dec 20;18(24):13395. doi: 10.3390/ijerph182413395 (PMC8702173; doi:10.3390/ijerph182413395)
Supplement: Supplementary file 1 [file ijerph-18-13395-s001.zip]

Archive with 1 entries (1 files):
- ijerph-1469007-supplementary.pdf
